# Supplementary material for: Unexpected rabies variant identified in kinkajou (Potos flavus), Mato Grosso, Brazil
Source: Emerg Microbes Infect. 2020 May 14;9(1):851–4. doi: 10.1080/22221751.2020.1759380 (PMC7269027; doi:10.1080/22221751.2020.1759380)
Supplement: Supplemental Material [file TEMI_A_1759380_SM7515.zip]

Archive with 4 entries (4 files):
- 1759380/Appendix Table 1.docx
- 1759380/Appendix Table 2.docx
- 1759380/Appendix Table 3.docx
- 1759380/Rocha_et_al_2020_Appendix_after_reviewer_comments_ref_correct_no_track.docx
